# Supplementary material for: When details matter: Integrative revision of Holarctic Coelophthinia Edwards (Diptera, Mycetophilidae), including mapping of its mitogenome, leads to the description of four new pseudocryptic species
Source: Biodivers Data J. 2023 Feb 14;11:e98741. doi: 10.3897/BDJ.11.e98741 (PMC10848816; doi:10.3897/BDJ.11.e98741)
Supplement: XML Treatment for Coelophthinia [file BDJ.11.e98741-treatment1.xml]

<!DOCTYPE tp:taxon-treatment
  PUBLIC "-//TaxonX//DTD Taxonomic Treatment Publishing DTD v0 20100105//EN" "tax-treatment-NSO.dtd">
<tp:taxon-treatment xmlns:tp="http://www.plazi.org/taxpub"><tp:treatment-meta><mixed-citation publication-type="journal"><person-group><name><surname>Kjærandsen</surname><given-names>Jostein</given-names></name><name><surname>Kerr</surname><given-names>Peter H.</given-names></name><name><surname>Lindemann</surname><given-names>Jon Peder</given-names></name><name><surname>Kurina</surname><given-names>Olavi</given-names></name></person-group><article-title>When details matter: Integrative revision of Holarctic <italic><tp:taxon-name><tp:taxon-name-part taxon-name-part-type="genus" reg="Coelophthinia">Coelophthinia</tp:taxon-name-part></tp:taxon-name></italic> Edwards (<tp:taxon-name><tp:taxon-name-part taxon-name-part-type="order">Diptera</tp:taxon-name-part></tp:taxon-name>, <tp:taxon-name><tp:taxon-name-part taxon-name-part-type="family">Mycetophilidae</tp:taxon-name-part></tp:taxon-name>), including mapping of its mitogenome, leads to the description of four new pseudocryptic species</article-title><source>Biodivers Data J</source><day>14</day><month>02</month><year>2023</year><volume>11</volume><pub-id pub-id-type="doi">10.3897/BDJ.11.e98741</pub-id></mixed-citation></tp:treatment-meta><tp:nomenclature><tp:taxon-name>
            <object-id xmlns:xlink="http://www.w3.org/1999/xlink" content-type="arpha" xlink:type="simple">BEA6C6B1-2D37-5807-A461-2ACCC4DE0065</object-id>
            <tp:taxon-name-part taxon-name-part-type="genus">Coelophthinia</tp:taxon-name-part>
          </tp:taxon-name><tp:taxon-authority>Edwards, 1941</tp:taxon-authority><tp:nomenclature-citation-list><tp:nomenclature-citation><tp:taxon-name>
                <tp:taxon-name-part taxon-name-part-type="genus">Coelophthinia</tp:taxon-name-part>
              </tp:taxon-name><tp:type-species><tp:taxon-name>
                  <tp:taxon-name-part taxon-name-part-type="genus">Coelophthinia</tp:taxon-name-part>
                  <tp:taxon-name-part taxon-name-part-type="species">thoracica</tp:taxon-name-part>
                </tp:taxon-name></tp:type-species><comment> (Winnertz, 1864)</comment></tp:nomenclature-citation></tp:nomenclature-citation-list></tp:nomenclature><tp:treatment-sec sec-type="Description"><title>Description</title><p>A <tp:taxon-name><tp:taxon-name-part taxon-name-part-type="subfamily">Gnoristinae</tp:taxon-name-part></tp:taxon-name> genus with slender and medium-sized (2.8–4.3, 3.8 mm) species (Figs <xref ref-type="fig" rid="F6011295">1</xref>, <xref ref-type="fig" rid="F7292788">2</xref><xref ref-type="fig" rid="F7435565">a</xref>). Coloration quite uniformly brown, darker on head and preterminal, abdominal segments, three brown thoracic stripes distinctly contrasted against yellow humeral areas (Fig. <xref ref-type="fig" rid="F7292788">2</xref><xref ref-type="fig" rid="F7435566">b</xref>), abdominal tergites II-IV sometimes apically paler, legs and terminalia mostly yellow. Head (Fig. <xref ref-type="fig" rid="F7292788">2</xref><xref ref-type="fig" rid="F7435566">b</xref>, <xref ref-type="fig" rid="F7435567">c</xref>) round, eyes slightly kidney-shaped, but without tendency of dorsal eye-bridge expansion, inter-ommatidia pubescent. Antenna moderately slender, with 16 segments, medium-sized, semi-globular scape and pedicel and flagellar segments 3-4 times as long as wide. Frons with greatly reduced, incomplete frontal furrow and relatively broad frontal tubercle (Fig. <xref ref-type="fig" rid="F7292788">2</xref><xref ref-type="fig" rid="F7435567">c</xref>). Mouthparts average, with five, gradually longer palpal segments, no clear sensory pit discernible in third segment (without slide mounting). Clypeus horseshoe-shaped, with scattered, long setae. Three ocelli in a near straight line, middle ocellus half the size of the lateral ocellus, lateral ocellus less than its diameter from eye. Thorax (Fig. <xref ref-type="fig" rid="F7292788">2</xref><xref ref-type="fig" rid="F7435565">a</xref>, <xref ref-type="fig" rid="F7435566">b</xref>, <xref ref-type="fig" rid="F7435569">e</xref>). Antepronotum with pair of medium-sized antepronotal setae. Mesonotum scattered with short setae, only moderately defined into rows, but rich in larger setae laterally. Mesopleurites without setae, mediotergite with row of strong setae basally. Wings (Fig. <xref ref-type="fig" rid="F7292788">2</xref><xref ref-type="fig" rid="F7435568">d</xref>) unpatterned hyaline with a slight brown tinge, with wing interference colours (Fig. <xref ref-type="fig" rid="F6011295">1</xref>, see <xref ref-type="bibr" rid="B7437579">Shevtsova et al. (2011)</xref>) in first order Newton colour scale, indicating very thin (less than 200 nanometres thickness) and even membrane beyond the wing base, wing membrane with irregularly arranged microtrichia. Costa produced slightly beyond to 1/4 between <bold>R<sub>4+5</sub></bold> and <bold>M<sub>1</sub></bold>, subcosta long, ending in <bold>C</bold> proximal to crossvein <bold>Rs</bold>, midway with crossvein <bold>sc–r</bold>. Radial sector with oblique crossvein <bold>Rs</bold>, without <bold>R<sub>2+3</sub></bold>. Anterior fork long, with short stem subequal to <bold>r–m</bold>. Posterior fork short, widely divergent. Radial sector and both forks with setae on dorsal surface beyond base. Legs (Fig. <xref ref-type="fig" rid="F7292788">2</xref><xref ref-type="fig" rid="F7435565">a</xref>, <xref ref-type="fig" rid="F7435569">e</xref>) with irregularly arranged setulae. Fore tarsus subequal in length to fore tibia, tarsal ratios can be extracted from Fig. <xref ref-type="fig" rid="F7292788">2</xref><xref ref-type="fig" rid="F7435569">e</xref>. A distinct sense organ present dorsally on the basal part of mid-tibia (Fig. <xref ref-type="fig" rid="F7292788">2</xref><xref ref-type="fig" rid="F7435569">e</xref>, <xref ref-type="fig" rid="F7435570">f</xref>), of variable length between species.</p><p>Male terminalia (Fig. <xref ref-type="fig" rid="F6094224">3</xref>) apparently always positioned with a 180 degrees torsion in relation to abdomen (Fig. <xref ref-type="fig" rid="F6011295">1</xref>). Tergite 9 (Fig. <xref ref-type="fig" rid="F6094224">3</xref><xref ref-type="fig" rid="F7437063">a</xref>, <xref ref-type="fig" rid="F7437065">c</xref>, <xref ref-type="fig" rid="F7437066">d</xref>) short, wide rectangular, strongly setose, medially slightly constricted, with basal margin concave. Tergite 10 unusually well developed (Fig. <xref ref-type="fig" rid="F6094224">3</xref><xref ref-type="fig" rid="F7437065">c</xref>, <xref ref-type="fig" rid="F7437066">d</xref>), with medial, densely setose, dorsally protrusive lobe and lateral extension armed with three strong setae. Hypoproct and cerci (Fig. <xref ref-type="fig" rid="F6094224">3</xref><xref ref-type="fig" rid="F7437063">a</xref>, <xref ref-type="fig" rid="F7437065">c</xref>) forming elongate, basally fused lobes arising from underside of tergite 9, apically setose. Gonocoxites separated ventrally (Fig. <xref ref-type="fig" rid="F6094224">3</xref><xref ref-type="fig" rid="F7437064">b</xref>), strongly setose, except bare posterolateral lobes, which have one subapical, internal, medially directed small and stout seta (Fig. <xref ref-type="fig" rid="F6094224">3</xref><xref ref-type="fig" rid="F7437067">e</xref>). Setae on dorsal side of gonocoxite similar to those on ventral side. Posterolateral lobe of gonocoxite situated midway between dorsal and ventral edges (Fig. <xref ref-type="fig" rid="F6094224">3</xref><xref ref-type="fig" rid="F7437063">a</xref>, <xref ref-type="fig" rid="F7437064">b</xref>, <xref ref-type="fig" rid="F7437067">e</xref>), narrow, shape varies between species, always with one stiff, short seta apicointernally (Fig. <xref ref-type="fig" rid="F6094224">3</xref><xref ref-type="fig" rid="F7437067">e</xref>). Ventral medial margin of gonocoxite with a narrow, long, spathulate lobe (Fig. <xref ref-type="fig" rid="F6094224">3</xref><xref ref-type="fig" rid="F7437064">b</xref>, <xref ref-type="fig" rid="F7437067">e</xref>), whose shape varies between species. Aedeagal guide (Fig. <xref ref-type="fig" rid="F6094224">3</xref><xref ref-type="fig" rid="F7437065">c</xref>) forming a knob with 3–5 medially directed setae deviating from other setae anteriorly on the base of the gonocoxal lobe. Gonostylus (Fig. <xref ref-type="fig" rid="F6094224">3</xref><xref ref-type="fig" rid="F7437064">b</xref>, <xref ref-type="fig" rid="F7437067">e</xref>, <xref ref-type="fig" rid="F7437068">f</xref>) small, internal with two branches, dorsal branch semicircular with normal setae, ventral branch bifurcated into two lobes (lb 1 &amp; lb 2 in Fig. <xref ref-type="fig" rid="F6094224">3</xref><xref ref-type="fig" rid="F7437068">f</xref>), with truncated, blunt setae. Aedeagal apparatus (Fig. <xref ref-type="fig" rid="F6094224">3</xref><xref ref-type="fig" rid="F7437064">b</xref>, <xref ref-type="fig" rid="F7437065">c</xref>) large, elongated, with strong, downcurved tip, basally attached to gonocoxite via strip like gonocoxal apodemes (Fig. <xref ref-type="fig" rid="F6094224">3</xref><xref ref-type="fig" rid="F7437065">c</xref>).</p><p>Female terminalia (Fig. <xref ref-type="fig" rid="F7437572">4</xref>) rather truncated, with short tergites 8 and 9. Tergite 9 wide, subrectangular, with some setae extending towards epiproct dorsally. Cercus one-segmented, large ovate, evenly covered with setae. Hypoproct/Tergite 10 forming narrow process along underside of cerci, with some setae. Gonocoxite 8 moderately split ventrally, with free, sclerotised, pointed lamellae. Sternite 9 small, retracted within terminalia.</p></tp:treatment-sec><tp:treatment-sec sec-type="Diagnosis"><title>Diagnosis</title><p>Males of the genus <italic><tp:taxon-name><tp:taxon-name-part taxon-name-part-type="genus" reg="Coelophthinia">Coelophthinia</tp:taxon-name-part></tp:taxon-name></italic> are easily distinguished from all other <tp:taxon-name><tp:taxon-name-part taxon-name-part-type="subfamily">Gnoristinae</tp:taxon-name-part></tp:taxon-name> genera by the characteristic shape of their torsioned terminalia (Figs <xref ref-type="fig" rid="F6011295">1</xref>, <xref ref-type="fig" rid="F6094224">3</xref>), especially the open gonocoxite with long apicolateral and medioventral projections in combination with a small, internal gonostylus armed with a fan of blunt setae. The protrusive lobe of tergite 10 in the males (Fig. <xref ref-type="fig" rid="F6094224">3</xref><xref ref-type="fig" rid="F7437065">c</xref>, <xref ref-type="fig" rid="F7437066">d</xref>) is a further unique characteristic for the genus. Both sexes can be distinguished from other <tp:taxon-name><tp:taxon-name-part taxon-name-part-type="subfamily">Gnoristinae</tp:taxon-name-part></tp:taxon-name> genera also by the wing venation (Fig. <xref ref-type="fig" rid="F7292788">2</xref><xref ref-type="fig" rid="F7435568">d</xref>) where the wide posterior fork is similar only to that of genus <italic><tp:taxon-name><tp:taxon-name-part taxon-name-part-type="genus" reg="Coelosia">Coelosia</tp:taxon-name-part></tp:taxon-name></italic> Winnertz, 1864. From <italic><tp:taxon-name><tp:taxon-name-part taxon-name-part-type="genus" reg="Coelosia">Coelosia</tp:taxon-name-part></tp:taxon-name></italic>, <italic><tp:taxon-name><tp:taxon-name-part taxon-name-part-type="genus" reg="Coelophthinia">Coelophthinia</tp:taxon-name-part></tp:taxon-name></italic> differs in having crossvein <bold>sc–r</bold> present and in having a row of setae on the basal part of the mediotergite.</p></tp:treatment-sec><tp:treatment-sec><!--Section generated to contain objects referenced in tp:taxon-treatment.--><fig id="F6011295" position="float" orientation="portrait"><object-id xmlns:xlink="http://www.w3.org/1999/xlink" content-type="arpha" xlink:type="simple">95A0DFCB-ED60-58CF-91B4-510030F6017F</object-id><object-id xmlns:xlink="http://www.w3.org/1999/xlink" content-type="doi" xlink:type="simple">10.3897/BDJ.11.e98741.figure1</object-id><label>Figure 1.</label><caption><p>Live photo of the type species for the genus, a <italic><tp:taxon-name><tp:taxon-name-part taxon-name-part-type="genus" reg="Coelophthinia">Coelophthinia</tp:taxon-name-part><tp:taxon-name-part taxon-name-part-type="species" reg="thoracica">thoracica</tp:taxon-name-part></tp:taxon-name></italic> (Winnertz, 1864) male resting on a window in a barn in western Norway. The photographed specimen was subsequently collected, DNA barcoded and assigned to Barcode Index Number (BIN) BOLD:ACJ0721 (Specimen ID TSZD-JKJ-111214). The mid-tibial organ is visible and marked with a red arrow. The 180 deg. torsion of the male terminalia is also visible.</p></caption><graphic xmlns:xlink="http://www.w3.org/1999/xlink" xlink:href="bdj-11-e98741-g001.jpg" position="float" id="oo_583296.jpg" orientation="portrait" xlink:type="simple"><uri content-type="original_file" xlink:type="simple">https://binary.pensoft.net/fig/583296</uri></graphic></fig><fig-group id="F7292788" position="float" orientation="portrait"><caption><p>Habitus of <italic><tp:taxon-name><tp:taxon-name-part taxon-name-part-type="genus" reg="Coelophthinia">Coelophthinia</tp:taxon-name-part><tp:taxon-name-part taxon-name-part-type="species" reg="lata">lata</tp:taxon-name-part></tp:taxon-name></italic> sp. n. Abbreviations: <bold>C<sub>ext</sub></bold> = Extension of costa beyond R<sub>5</sub>; <bold>clyp</bold> = clypeus; <bold>CuA</bold> = anterior branch of cubital vein; <bold>CuP</bold> = posterior branch of cubital vein; <bold>fr fur</bold> = frontal furrow; <bold>fr tub</bold> = frontal tubercle; <bold>h</bold> = humeral vein; <bold>iCu</bold> = intercubital fold (not a vein); <bold>lbl</bold> = labrium; <bold>l oc</bold> = lateral ocellus; <bold>M</bold> = medial veins (numbered); <bold>om</bold> = ommatid; plp (numbered) = palpal segment; <bold>R</bold> = radial veins (numbered); <bold>r–m</bold> = radial–medial crossvein; <bold>Rs</bold> = radial sector; <bold>Sc</bold> = subcostal vein; <bold>scp</bold> = scapus; <bold>sc-r</bold> = crossvein between subcosta and radius; <bold>vrt</bold> = vertex;</p></caption><fig id="F7435565" position="float" orientation="portrait"><object-id xmlns:xlink="http://www.w3.org/1999/xlink" content-type="arpha" xlink:type="simple">48ECDF97-EA23-53A8-B87F-6724F8AD2ABC</object-id><object-id xmlns:xlink="http://www.w3.org/1999/xlink" content-type="doi" xlink:type="simple">10.3897/BDJ.11.e98741.figure2a</object-id><label>Figure 2a.</label><caption><p>Habitus of HMDS-dried and pinned holotype</p></caption><graphic xmlns:xlink="http://www.w3.org/1999/xlink" xlink:href="bdj-11-e98741-g002_a.jpg" xlink:type="simple" position="float" orientation="portrait" id="oo_583268.jpg"><uri content-type="original_file" xlink:type="simple">https://binary.pensoft.net/fig/583268</uri></graphic></fig><fig id="F7435566" position="float" orientation="portrait"><object-id xmlns:xlink="http://www.w3.org/1999/xlink" content-type="arpha" xlink:type="simple">47371A0B-5F0E-5357-995E-BEC3C48471B8</object-id><object-id xmlns:xlink="http://www.w3.org/1999/xlink" content-type="doi" xlink:type="simple">10.3897/BDJ.11.e98741.figure2b</object-id><label>Figure 2b.</label><caption><p>Head and thorax of holotype in dorsal view</p></caption><graphic xmlns:xlink="http://www.w3.org/1999/xlink" xlink:href="bdj-11-e98741-g002_b.jpg" xlink:type="simple" position="float" orientation="portrait" id="oo_583269.jpg"><uri content-type="original_file" xlink:type="simple">https://binary.pensoft.net/fig/583269</uri></graphic></fig><fig id="F7435567" position="float" orientation="portrait"><object-id xmlns:xlink="http://www.w3.org/1999/xlink" content-type="arpha" xlink:type="simple">6D46E2D8-00F4-55E1-802A-91A769634E8A</object-id><object-id xmlns:xlink="http://www.w3.org/1999/xlink" content-type="doi" xlink:type="simple">10.3897/BDJ.11.e98741.figure2c</object-id><label>Figure 2c.</label><caption><p>Slide mounted head of paratype (TSZD-JKJ-207664), frontal view</p></caption><graphic xmlns:xlink="http://www.w3.org/1999/xlink" xlink:href="bdj-11-e98741-g002_c.jpg" xlink:type="simple" position="float" orientation="portrait" id="oo_583799.jpg"><uri content-type="original_file" xlink:type="simple">https://binary.pensoft.net/fig/583799</uri></graphic></fig><fig id="F7435568" position="float" orientation="portrait"><object-id xmlns:xlink="http://www.w3.org/1999/xlink" content-type="arpha" xlink:type="simple">2E1C2AB2-5DA1-55D9-82F5-42C7218DA43F</object-id><object-id xmlns:xlink="http://www.w3.org/1999/xlink" content-type="doi" xlink:type="simple">10.3897/BDJ.11.e98741.figure2d</object-id><label>Figure 2d.</label><caption><p>Slide-mounted wing of paratype (TSZD-JKJ-207664)</p></caption><graphic xmlns:xlink="http://www.w3.org/1999/xlink" xlink:href="bdj-11-e98741-g002_d.jpg" xlink:type="simple" position="float" orientation="portrait" id="oo_583800.jpg"><uri content-type="original_file" xlink:type="simple">https://binary.pensoft.net/fig/583800</uri></graphic></fig><fig id="F7435569" position="float" orientation="portrait"><object-id xmlns:xlink="http://www.w3.org/1999/xlink" content-type="arpha" xlink:type="simple">3DA8A56C-4E2F-5182-A054-965F6CDB82C2</object-id><object-id xmlns:xlink="http://www.w3.org/1999/xlink" content-type="doi" xlink:type="simple">10.3897/BDJ.11.e98741.figure2e</object-id><label>Figure 2e.</label><caption><p>Slide mounted thorax with legs of paratype (TSZD-JKJ-207664). The start and end of each tarsal segment is marked with black pointers for clarity</p></caption><graphic xmlns:xlink="http://www.w3.org/1999/xlink" xlink:href="bdj-11-e98741-g002_e.jpg" xlink:type="simple" position="float" orientation="portrait" id="oo_583286.jpg"><uri content-type="original_file" xlink:type="simple">https://binary.pensoft.net/fig/583286</uri></graphic></fig><fig id="F7435570" position="float" orientation="portrait"><object-id xmlns:xlink="http://www.w3.org/1999/xlink" content-type="arpha" xlink:type="simple">45FEDA24-693A-55CF-9F32-AD9BA4285F5A</object-id><object-id xmlns:xlink="http://www.w3.org/1999/xlink" content-type="doi" xlink:type="simple">10.3897/BDJ.11.e98741.figure2f</object-id><label>Figure 2f.</label><caption><p>Mid-tibial organ of pinned holotype enlarged and scaled.</p></caption><graphic xmlns:xlink="http://www.w3.org/1999/xlink" xlink:href="bdj-11-e98741-g002_f.jpg" xlink:type="simple" position="float" orientation="portrait" id="oo_583287.jpg"><uri content-type="original_file" xlink:type="simple">https://binary.pensoft.net/fig/583287</uri></graphic></fig></fig-group><fig id="F7435565" position="float" orientation="portrait"><object-id xmlns:xlink="http://www.w3.org/1999/xlink" content-type="arpha" xlink:type="simple">48ECDF97-EA23-53A8-B87F-6724F8AD2ABC</object-id><object-id xmlns:xlink="http://www.w3.org/1999/xlink" content-type="doi" xlink:type="simple">10.3897/BDJ.11.e98741.figure2a</object-id><label>Figure 2a.</label><caption><p>Habitus of HMDS-dried and pinned holotype</p></caption><graphic xmlns:xlink="http://www.w3.org/1999/xlink" xlink:href="bdj-11-e98741-g002_a.jpg" xlink:type="simple" position="float" orientation="portrait" id="oo_583268.jpg"><uri content-type="original_file" xlink:type="simple">https://binary.pensoft.net/fig/583268</uri></graphic></fig><fig id="F7435566" position="float" orientation="portrait"><object-id xmlns:xlink="http://www.w3.org/1999/xlink" content-type="arpha" xlink:type="simple">47371A0B-5F0E-5357-995E-BEC3C48471B8</object-id><object-id xmlns:xlink="http://www.w3.org/1999/xlink" content-type="doi" xlink:type="simple">10.3897/BDJ.11.e98741.figure2b</object-id><label>Figure 2b.</label><caption><p>Head and thorax of holotype in dorsal view</p></caption><graphic xmlns:xlink="http://www.w3.org/1999/xlink" xlink:href="bdj-11-e98741-g002_b.jpg" xlink:type="simple" position="float" orientation="portrait" id="oo_583269.jpg"><uri content-type="original_file" xlink:type="simple">https://binary.pensoft.net/fig/583269</uri></graphic></fig><fig id="F7435567" position="float" orientation="portrait"><object-id xmlns:xlink="http://www.w3.org/1999/xlink" content-type="arpha" xlink:type="simple">6D46E2D8-00F4-55E1-802A-91A769634E8A</object-id><object-id xmlns:xlink="http://www.w3.org/1999/xlink" content-type="doi" xlink:type="simple">10.3897/BDJ.11.e98741.figure2c</object-id><label>Figure 2c.</label><caption><p>Slide mounted head of paratype (TSZD-JKJ-207664), frontal view</p></caption><graphic xmlns:xlink="http://www.w3.org/1999/xlink" xlink:href="bdj-11-e98741-g002_c.jpg" xlink:type="simple" position="float" orientation="portrait" id="oo_583799.jpg"><uri content-type="original_file" xlink:type="simple">https://binary.pensoft.net/fig/583799</uri></graphic></fig><fig id="F7435569" position="float" orientation="portrait"><object-id xmlns:xlink="http://www.w3.org/1999/xlink" content-type="arpha" xlink:type="simple">3DA8A56C-4E2F-5182-A054-965F6CDB82C2</object-id><object-id xmlns:xlink="http://www.w3.org/1999/xlink" content-type="doi" xlink:type="simple">10.3897/BDJ.11.e98741.figure2e</object-id><label>Figure 2e.</label><caption><p>Slide mounted thorax with legs of paratype (TSZD-JKJ-207664). The start and end of each tarsal segment is marked with black pointers for clarity</p></caption><graphic xmlns:xlink="http://www.w3.org/1999/xlink" xlink:href="bdj-11-e98741-g002_e.jpg" xlink:type="simple" position="float" orientation="portrait" id="oo_583286.jpg"><uri content-type="original_file" xlink:type="simple">https://binary.pensoft.net/fig/583286</uri></graphic></fig><fig id="F7435568" position="float" orientation="portrait"><object-id xmlns:xlink="http://www.w3.org/1999/xlink" content-type="arpha" xlink:type="simple">2E1C2AB2-5DA1-55D9-82F5-42C7218DA43F</object-id><object-id xmlns:xlink="http://www.w3.org/1999/xlink" content-type="doi" xlink:type="simple">10.3897/BDJ.11.e98741.figure2d</object-id><label>Figure 2d.</label><caption><p>Slide-mounted wing of paratype (TSZD-JKJ-207664)</p></caption><graphic xmlns:xlink="http://www.w3.org/1999/xlink" xlink:href="bdj-11-e98741-g002_d.jpg" xlink:type="simple" position="float" orientation="portrait" id="oo_583800.jpg"><uri content-type="original_file" xlink:type="simple">https://binary.pensoft.net/fig/583800</uri></graphic></fig><fig id="F7435570" position="float" orientation="portrait"><object-id xmlns:xlink="http://www.w3.org/1999/xlink" content-type="arpha" xlink:type="simple">45FEDA24-693A-55CF-9F32-AD9BA4285F5A</object-id><object-id xmlns:xlink="http://www.w3.org/1999/xlink" content-type="doi" xlink:type="simple">10.3897/BDJ.11.e98741.figure2f</object-id><label>Figure 2f.</label><caption><p>Mid-tibial organ of pinned holotype enlarged and scaled.</p></caption><graphic xmlns:xlink="http://www.w3.org/1999/xlink" xlink:href="bdj-11-e98741-g002_f.jpg" xlink:type="simple" position="float" orientation="portrait" id="oo_583287.jpg"><uri content-type="original_file" xlink:type="simple">https://binary.pensoft.net/fig/583287</uri></graphic></fig><fig-group id="F6094224" position="float" orientation="portrait"><caption><p>Structure and terminology of male terminalia of <italic><tp:taxon-name><tp:taxon-name-part taxon-name-part-type="genus" reg="Coelophthinia">Coelophthinia</tp:taxon-name-part></tp:taxon-name></italic>: <bold>a, b</bold> <italic><tp:taxon-name><tp:taxon-name-part taxon-name-part-type="genus" reg="Coelophthinia">C.</tp:taxon-name-part><tp:taxon-name-part taxon-name-part-type="species" reg="thoracica">thoracica</tp:taxon-name-part></tp:taxon-name></italic> (Winnertz, 1864); <bold>c</bold>–<bold>f</bold> <italic><tp:taxon-name><tp:taxon-name-part taxon-name-part-type="genus" reg="Coelophthinia">C.</tp:taxon-name-part><tp:taxon-name-part taxon-name-part-type="species" reg="loraasi">loraasi</tp:taxon-name-part></tp:taxon-name></italic> sp. n. Abbreviations: <bold>aed</bold> = aedeagus; <bold>aed gd</bold> = aedeagal guide; <bold>cerc</bold> = cercus; <bold>gc</bold> = gonocoxite; <bold>gc ap</bold> = gonocoxal apodeme; <bold>gc lobe</bold> = posterolateral lobe of gonocoxite; <bold>gc spat</bold> = spathulate gonocoxal lobe; <bold>gs</bold> = gonostylus; <bold>gst dbr</bold> = dorsal branch of gonostylus; <bold>gst vbr</bold> = ventral branch of gonostylus; <bold>hyp pr</bold> = hypoproct; <bold>lb 1</bold> = lobe 1 of ventral gonostylar branch; <bold>lb 2</bold> = lobe 2 of ventral gonostylar branch; <bold>med elev T10</bold> = medial elevated &amp; protrusive projection from tergite 10; <bold>T9</bold> = tergite 9; <bold>T10</bold> = tergite 10.</p></caption><fig id="F7437063" position="float" orientation="portrait"><object-id xmlns:xlink="http://www.w3.org/1999/xlink" content-type="arpha" xlink:type="simple">7DB5ABD9-885D-5F0E-8A7C-EC9779A6B3C3</object-id><object-id xmlns:xlink="http://www.w3.org/1999/xlink" content-type="doi" xlink:type="simple">10.3897/BDJ.11.e98741.figure3a</object-id><label>Figure 3a.</label><caption><p><italic><tp:taxon-name><tp:taxon-name-part taxon-name-part-type="genus" reg="Coelophthinia">Coelophthinia</tp:taxon-name-part><tp:taxon-name-part taxon-name-part-type="species" reg="thoracica">thoracica</tp:taxon-name-part></tp:taxon-name></italic>, male terminalia, lateral view</p></caption><graphic xmlns:xlink="http://www.w3.org/1999/xlink" xlink:href="bdj-11-e98741-g003_a.jpg" xlink:type="simple" position="float" orientation="portrait" id="oo_584696.jpg"><uri content-type="original_file" xlink:type="simple">https://binary.pensoft.net/fig/584696</uri></graphic></fig><fig id="F7437064" position="float" orientation="portrait"><object-id xmlns:xlink="http://www.w3.org/1999/xlink" content-type="arpha" xlink:type="simple">550AF24E-23C0-5C2C-A79F-1237727EB30F</object-id><object-id xmlns:xlink="http://www.w3.org/1999/xlink" content-type="doi" xlink:type="simple">10.3897/BDJ.11.e98741.figure3b</object-id><label>Figure 3b.</label><caption><p><italic><tp:taxon-name><tp:taxon-name-part taxon-name-part-type="genus" reg="Coelophthinia">Coelophthinia</tp:taxon-name-part><tp:taxon-name-part taxon-name-part-type="species" reg="thoracica">thoracica</tp:taxon-name-part></tp:taxon-name></italic>, male terminalia, ventral view</p></caption><graphic xmlns:xlink="http://www.w3.org/1999/xlink" xlink:href="bdj-11-e98741-g003_b.jpg" xlink:type="simple" position="float" orientation="portrait" id="oo_584697.jpg"><uri content-type="original_file" xlink:type="simple">https://binary.pensoft.net/fig/584697</uri></graphic></fig><fig id="F7437065" position="float" orientation="portrait"><object-id xmlns:xlink="http://www.w3.org/1999/xlink" content-type="arpha" xlink:type="simple">B6129447-996C-5DA3-A7B2-982F738B158E</object-id><object-id xmlns:xlink="http://www.w3.org/1999/xlink" content-type="doi" xlink:type="simple">10.3897/BDJ.11.e98741.figure3c</object-id><label>Figure 3c.</label><caption><p><italic><tp:taxon-name><tp:taxon-name-part taxon-name-part-type="genus" reg="Coelophthinia">Coelophthinia</tp:taxon-name-part><tp:taxon-name-part taxon-name-part-type="species" reg="loraasi">loraasi</tp:taxon-name-part></tp:taxon-name></italic> sp. n., tergal segments and internal organs, lateral view</p></caption><graphic xmlns:xlink="http://www.w3.org/1999/xlink" xlink:href="bdj-11-e98741-g003_c.jpg" xlink:type="simple" position="float" orientation="portrait" id="oo_584698.jpg"><uri content-type="original_file" xlink:type="simple">https://binary.pensoft.net/fig/584698</uri></graphic></fig><fig id="F7437066" position="float" orientation="portrait"><object-id xmlns:xlink="http://www.w3.org/1999/xlink" content-type="arpha" xlink:type="simple">1D7E4DC0-F4F2-5B8A-821C-7CD7C68DAB22</object-id><object-id xmlns:xlink="http://www.w3.org/1999/xlink" content-type="doi" xlink:type="simple">10.3897/BDJ.11.e98741.figure3d</object-id><label>Figure 3d.</label><caption><p><italic><tp:taxon-name><tp:taxon-name-part taxon-name-part-type="genus" reg="Coelophthinia">Coelophthinia</tp:taxon-name-part><tp:taxon-name-part taxon-name-part-type="species" reg="loraasi">loraasi</tp:taxon-name-part></tp:taxon-name></italic> sp. n., tergal segments, dorsal view</p></caption><graphic xmlns:xlink="http://www.w3.org/1999/xlink" xlink:href="bdj-11-e98741-g003_d.jpg" xlink:type="simple" position="float" orientation="portrait" id="oo_584700.jpg"><uri content-type="original_file" xlink:type="simple">https://binary.pensoft.net/fig/584700</uri></graphic></fig><fig id="F7437067" position="float" orientation="portrait"><object-id xmlns:xlink="http://www.w3.org/1999/xlink" content-type="arpha" xlink:type="simple">A6BA347D-B1A5-51BB-8211-1CD2E8697EC8</object-id><object-id xmlns:xlink="http://www.w3.org/1999/xlink" content-type="doi" xlink:type="simple">10.3897/BDJ.11.e98741.figure3e</object-id><label>Figure 3e.</label><caption><p><italic><tp:taxon-name><tp:taxon-name-part taxon-name-part-type="genus" reg="Coelophthinia">Coelophthinia</tp:taxon-name-part><tp:taxon-name-part taxon-name-part-type="species" reg="loraasi">loraasi</tp:taxon-name-part></tp:taxon-name></italic> sp. n., gonocoxite and gonostylus, internal view</p></caption><graphic xmlns:xlink="http://www.w3.org/1999/xlink" xlink:href="bdj-11-e98741-g003_e.jpg" xlink:type="simple" position="float" orientation="portrait" id="oo_584699.jpg"><uri content-type="original_file" xlink:type="simple">https://binary.pensoft.net/fig/584699</uri></graphic></fig><fig id="F7437068" position="float" orientation="portrait"><object-id xmlns:xlink="http://www.w3.org/1999/xlink" content-type="arpha" xlink:type="simple">5906A8FA-41B2-5C8B-8DB0-757EB3A56B28</object-id><object-id xmlns:xlink="http://www.w3.org/1999/xlink" content-type="doi" xlink:type="simple">10.3897/BDJ.11.e98741.figure3f</object-id><label>Figure 3f.</label><caption><p><italic><tp:taxon-name><tp:taxon-name-part taxon-name-part-type="genus" reg="Coelophthinia">Coelophthinia</tp:taxon-name-part><tp:taxon-name-part taxon-name-part-type="species" reg="loraasi">loraasi</tp:taxon-name-part></tp:taxon-name></italic> sp. n., gonostylus, internal view.</p></caption><graphic xmlns:xlink="http://www.w3.org/1999/xlink" xlink:href="bdj-11-e98741-g003_f.jpg" xlink:type="simple" position="float" orientation="portrait" id="oo_583783.jpg"><uri content-type="original_file" xlink:type="simple">https://binary.pensoft.net/fig/583783</uri></graphic></fig></fig-group><fig id="F7437063" position="float" orientation="portrait"><object-id xmlns:xlink="http://www.w3.org/1999/xlink" content-type="arpha" xlink:type="simple">7DB5ABD9-885D-5F0E-8A7C-EC9779A6B3C3</object-id><object-id xmlns:xlink="http://www.w3.org/1999/xlink" content-type="doi" xlink:type="simple">10.3897/BDJ.11.e98741.figure3a</object-id><label>Figure 3a.</label><caption><p><italic><tp:taxon-name><tp:taxon-name-part taxon-name-part-type="genus" reg="Coelophthinia">Coelophthinia</tp:taxon-name-part><tp:taxon-name-part taxon-name-part-type="species" reg="thoracica">thoracica</tp:taxon-name-part></tp:taxon-name></italic>, male terminalia, lateral view</p></caption><graphic xmlns:xlink="http://www.w3.org/1999/xlink" xlink:href="bdj-11-e98741-g003_a.jpg" xlink:type="simple" position="float" orientation="portrait" id="oo_584696.jpg"><uri content-type="original_file" xlink:type="simple">https://binary.pensoft.net/fig/584696</uri></graphic></fig><fig id="F7437065" position="float" orientation="portrait"><object-id xmlns:xlink="http://www.w3.org/1999/xlink" content-type="arpha" xlink:type="simple">B6129447-996C-5DA3-A7B2-982F738B158E</object-id><object-id xmlns:xlink="http://www.w3.org/1999/xlink" content-type="doi" xlink:type="simple">10.3897/BDJ.11.e98741.figure3c</object-id><label>Figure 3c.</label><caption><p><italic><tp:taxon-name><tp:taxon-name-part taxon-name-part-type="genus" reg="Coelophthinia">Coelophthinia</tp:taxon-name-part><tp:taxon-name-part taxon-name-part-type="species" reg="loraasi">loraasi</tp:taxon-name-part></tp:taxon-name></italic> sp. n., tergal segments and internal organs, lateral view</p></caption><graphic xmlns:xlink="http://www.w3.org/1999/xlink" xlink:href="bdj-11-e98741-g003_c.jpg" xlink:type="simple" position="float" orientation="portrait" id="oo_584698.jpg"><uri content-type="original_file" xlink:type="simple">https://binary.pensoft.net/fig/584698</uri></graphic></fig><fig id="F7437066" position="float" orientation="portrait"><object-id xmlns:xlink="http://www.w3.org/1999/xlink" content-type="arpha" xlink:type="simple">1D7E4DC0-F4F2-5B8A-821C-7CD7C68DAB22</object-id><object-id xmlns:xlink="http://www.w3.org/1999/xlink" content-type="doi" xlink:type="simple">10.3897/BDJ.11.e98741.figure3d</object-id><label>Figure 3d.</label><caption><p><italic><tp:taxon-name><tp:taxon-name-part taxon-name-part-type="genus" reg="Coelophthinia">Coelophthinia</tp:taxon-name-part><tp:taxon-name-part taxon-name-part-type="species" reg="loraasi">loraasi</tp:taxon-name-part></tp:taxon-name></italic> sp. n., tergal segments, dorsal view</p></caption><graphic xmlns:xlink="http://www.w3.org/1999/xlink" xlink:href="bdj-11-e98741-g003_d.jpg" xlink:type="simple" position="float" orientation="portrait" id="oo_584700.jpg"><uri content-type="original_file" xlink:type="simple">https://binary.pensoft.net/fig/584700</uri></graphic></fig><fig id="F7437064" position="float" orientation="portrait"><object-id xmlns:xlink="http://www.w3.org/1999/xlink" content-type="arpha" xlink:type="simple">550AF24E-23C0-5C2C-A79F-1237727EB30F</object-id><object-id xmlns:xlink="http://www.w3.org/1999/xlink" content-type="doi" xlink:type="simple">10.3897/BDJ.11.e98741.figure3b</object-id><label>Figure 3b.</label><caption><p><italic><tp:taxon-name><tp:taxon-name-part taxon-name-part-type="genus" reg="Coelophthinia">Coelophthinia</tp:taxon-name-part><tp:taxon-name-part taxon-name-part-type="species" reg="thoracica">thoracica</tp:taxon-name-part></tp:taxon-name></italic>, male terminalia, ventral view</p></caption><graphic xmlns:xlink="http://www.w3.org/1999/xlink" xlink:href="bdj-11-e98741-g003_b.jpg" xlink:type="simple" position="float" orientation="portrait" id="oo_584697.jpg"><uri content-type="original_file" xlink:type="simple">https://binary.pensoft.net/fig/584697</uri></graphic></fig><fig id="F7437067" position="float" orientation="portrait"><object-id xmlns:xlink="http://www.w3.org/1999/xlink" content-type="arpha" xlink:type="simple">A6BA347D-B1A5-51BB-8211-1CD2E8697EC8</object-id><object-id xmlns:xlink="http://www.w3.org/1999/xlink" content-type="doi" xlink:type="simple">10.3897/BDJ.11.e98741.figure3e</object-id><label>Figure 3e.</label><caption><p><italic><tp:taxon-name><tp:taxon-name-part taxon-name-part-type="genus" reg="Coelophthinia">Coelophthinia</tp:taxon-name-part><tp:taxon-name-part taxon-name-part-type="species" reg="loraasi">loraasi</tp:taxon-name-part></tp:taxon-name></italic> sp. n., gonocoxite and gonostylus, internal view</p></caption><graphic xmlns:xlink="http://www.w3.org/1999/xlink" xlink:href="bdj-11-e98741-g003_e.jpg" xlink:type="simple" position="float" orientation="portrait" id="oo_584699.jpg"><uri content-type="original_file" xlink:type="simple">https://binary.pensoft.net/fig/584699</uri></graphic></fig><fig id="F7437068" position="float" orientation="portrait"><object-id xmlns:xlink="http://www.w3.org/1999/xlink" content-type="arpha" xlink:type="simple">5906A8FA-41B2-5C8B-8DB0-757EB3A56B28</object-id><object-id xmlns:xlink="http://www.w3.org/1999/xlink" content-type="doi" xlink:type="simple">10.3897/BDJ.11.e98741.figure3f</object-id><label>Figure 3f.</label><caption><p><italic><tp:taxon-name><tp:taxon-name-part taxon-name-part-type="genus" reg="Coelophthinia">Coelophthinia</tp:taxon-name-part><tp:taxon-name-part taxon-name-part-type="species" reg="loraasi">loraasi</tp:taxon-name-part></tp:taxon-name></italic> sp. n., gonostylus, internal view.</p></caption><graphic xmlns:xlink="http://www.w3.org/1999/xlink" xlink:href="bdj-11-e98741-g003_f.jpg" xlink:type="simple" position="float" orientation="portrait" id="oo_583783.jpg"><uri content-type="original_file" xlink:type="simple">https://binary.pensoft.net/fig/583783</uri></graphic></fig><fig-group id="F7437572" position="float" orientation="portrait"><caption><p>Structure and terminology of female terminalia of <italic><tp:taxon-name><tp:taxon-name-part taxon-name-part-type="genus" reg="Coelophthinia">Coelophthinia</tp:taxon-name-part><tp:taxon-name-part taxon-name-part-type="species" reg="thoracica">thoracica</tp:taxon-name-part></tp:taxon-name></italic> (Winnertz, 1864). Abbreviations: <bold>cerc</bold> = cercus; <bold>G8</bold> = gonocoxite 8; <bold>HP/S10</bold> = hypoproct and sternite 10; <bold>T8</bold> = tergite 8; <bold>T9</bold> = tergite 9.</p></caption><fig id="F7437577" position="float" orientation="portrait"><object-id xmlns:xlink="http://www.w3.org/1999/xlink" content-type="arpha" xlink:type="simple">80E95EBD-B9CD-5658-8F28-4F74E61F9AEA</object-id><object-id xmlns:xlink="http://www.w3.org/1999/xlink" content-type="doi" xlink:type="simple">10.3897/BDJ.11.e98741.figure4a</object-id><label>Figure 4a.</label><caption><p>Terminalia, lateral view</p></caption><graphic xmlns:xlink="http://www.w3.org/1999/xlink" xlink:href="bdj-11-e98741-g004_a.jpg" xlink:type="simple" position="float" orientation="portrait" id="oo_583784.jpg"><uri content-type="original_file" xlink:type="simple">https://binary.pensoft.net/fig/583784</uri></graphic></fig><fig id="F7437578" position="float" orientation="portrait"><object-id xmlns:xlink="http://www.w3.org/1999/xlink" content-type="arpha" xlink:type="simple">1DF5253B-E35B-5B2C-8541-D97C584A26D3</object-id><object-id xmlns:xlink="http://www.w3.org/1999/xlink" content-type="doi" xlink:type="simple">10.3897/BDJ.11.e98741.figure4b</object-id><label>Figure 4b.</label><caption><p>Terminalia, ventral view.</p></caption><graphic xmlns:xlink="http://www.w3.org/1999/xlink" xlink:href="bdj-11-e98741-g004_b.jpg" xlink:type="simple" position="float" orientation="portrait" id="oo_583785.jpg"><uri content-type="original_file" xlink:type="simple">https://binary.pensoft.net/fig/583785</uri></graphic></fig></fig-group></tp:treatment-sec><ref-list><ref id="B7437579"><element-citation xmlns:xlink="http://www.w3.org/1999/xlink" publication-type="article" xlink:type="simple"><person-group person-group-type="author"><name name-style="western"><surname>Shevtsova</surname><given-names>E.</given-names></name><name name-style="western"><surname>Hansson</surname><given-names>C.</given-names></name><name name-style="western"><surname>Janzen</surname><given-names>D. H.</given-names></name><name name-style="western"><surname>Kjaerandsen</surname><given-names>J.</given-names></name></person-group><year>2011</year><article-title>Stable structural color patterns displayed on transparent insect wings</article-title><source>Proceedings of the National Academy of Sciences</source><volume>108</volume><issue>2</issue><fpage>668</fpage><lpage>673</lpage><pub-id pub-id-type="doi">10.1073/pnas.1017393108</pub-id></element-citation></ref></ref-list></tp:taxon-treatment>
